# Supplementary material for: Metabolomic Characterization of Sun-Dried Green Tea from Different Regions of Xishuangbanna
Source: Foods. 2026 Jul 15;15(14):2503. doi: 10.3390/foods15142503 (PMC13407954; doi:10.3390/foods15142503)
Supplement: Supplementary file 1 [file foods-15-02503-s001.zip]

Archive with 3 entries (3 files):
- Figure S1.tif
- Figure S2.tif
- foods-4380069-Supplementary Materials.pdf
